# Supplementary material for: Nationwide Big Data Analysis of Statin Use and Intracerebral Hemorrhage Risk in Acute Ischemic Stroke Patients in Taiwan
Source: Medicina (Kaunas). 2024 Jun 4;60(6):939. doi: 10.3390/medicina60060939 (PMC11205390; doi:10.3390/medicina60060939)
Supplement: Supplementary file 1 [file medicina-60-00939-s001.zip]

Archive with 1 entries (1 files):
- medicina-3031373-supplementary.pdf
